# Supplementary material for: Perchlozone Resistance in Clinical Isolates of Mycobacterium tuberculosis
Source: Antibiotics (Basel). 2023 Mar 15;12(3):590. doi: 10.3390/antibiotics12030590 (PMC10044601; doi:10.3390/antibiotics12030590)
Supplement: Supplementary file 1 [file antibiotics-12-00590-s001.zip]

Archive with 1 entries (1 files):
- antibiotics-2189360-supplementary.pdf
